# Supplementary material for: Genome-Wide Identification and Expression Analysis of 1-Aminocyclopropane-1-Carboxylate Synthase (ACS) Gene Family in Chenopodium quinoa
Source: Plants (Basel). 2023 Nov 29;12(23):4021. doi: 10.3390/plants12234021 (PMC10707884; doi:10.3390/plants12234021)
Supplement: Supplementary file 1 [file plants-12-04021-s001.zip]

Archive with 3 entries (3 files):
- Captions for SUPPLEMENTARY MATERIAL.pdf
- Figure S1 Amino acid sequence alignment of CqACS and AtACS proteins.pdf
- Table S1-S5.xlsx
