# Supplementary material for: Genome-Wide Identification and Expression Analysis of 1-Aminocyclopropane-1-Carboxylate Synthase (ACS) Gene Family in Chenopodium quinoa
Source: Plants (Basel). 2023 Nov 29;12(23):4021. doi: 10.3390/plants12234021 (PMC10707884; doi:10.3390/plants12234021)
Supplement: Supplementary file 1 [file plants-12-04021-s001.zip › Table S1-S5.xlsx]

## Sheet: Table S1
Table S1: Analysis of the 15 conserved motifs of CqACS proteins in C.quinoa
Motif	Logo	Sequence	Width
1		GELELWRKJINEVKINISPGSSFHCSEPGWFRVCFANMSDETJEVALKRI	50
2		YFLGWKAYDNDPYHEIBNPNGVIQMGLAENQLSFDLVEEWLLKNPEASIC	50
3		3-HIVYSLSKDLGLPGFRVGIIYSYNDKVVTAARKMSSFGLVSAQTQYLLAS	50
4		4-TVLDRETLYEJLDFVSEKNIHLISDEIYAGSVFGGPEFVSVAEILEDEDF	50
5		5-KVTFDPSRJVLTAGATSANELLCFCLABPG	30
6		6-WRTGVEJIPIHCRSSBGFKITKTALEEAYNKAQKRGLKVRGVLITNPSNP	50
7		7-KRRHDKFVSGLKKVGIECLKSNAGLFCWMBLSPLJEEPTEE	41
8		8-FREIALFQDYHGLPEFRKAVASFMSRIRG	29
9		9-AFLVPTPYYPGFDRD	15
10		10-MLSDEKFIETYJETN	15
11		11-MRLIVPLQGVAQGRGGLFLGS	21
12		12-LSKIAATNGHGEDSA	15
13		13-DKREVKPKTSLKKRKEQMQLGRLSFNNRRIDESSLMSPHNLLSPHSPIPQ	50
14		14-IPCALFYFLQLYLRRNRNDNKDRSSSDW	28
15		15-RTFAAQKVAKPKPSGAAKRKCWQSNLQLR	29

## Sheet: Table S2 
Table S2 Segmentally duplicated CqACS gene pairs
Gene ID	Gene Name	Gene ID	Gene Name	Ka	Ks	Ka_Ks	Duplication	Selection pressure
AUR62022615-RA	CqACS1a	AUR62004409-RA	CqACS1b	0.0296302	0.152025	0.194903	Segmental	Purifying selection
AUR62022615-RA	CqACS1a	AUR62010746-RA	CqACS6a	0.287218	NaN	NaN	Segmental	Natural Selection
AUR62010746-RA	CqACS6a	AUR62004409-RA	CqACS1b	0.278805	NaN	NaN	Segmental	Natural Selection
AUR62019750-RA	CqACS6b	AUR62004409-RA	CqACS1b	0.270677	3.51217	0.0770683	Segmental	Purifying selection
AUR62019750-RA	CqACS6b	AUR62010746-RA	CqACS6a	0.0112505	0.222683	0.0505224	Segmental	Purifying selection
AUR62031241-RA	CqACS7a	AUR62027462-RA	CqACS7b	0.00784385	0.104791	0.0748524	Segmental	Purifying selection
AUR62007557-RA	CqACS9b	AUR62004042-RA	CqACS9a	0.00369573	0.140985	0.0262136	Segmental	Purifying selection
AUR62017355-RA	CqACS10b	AUR62016097-RA	CqACS12b	0.292702	2.652	0.11037	Segmental	Purifying selection
AUR62017355-RA	CqACS10b	AUR62010540-RA	CqACS10a	0.0247203	0.124909	0.197907	Segmental	Purifying selection
AUR62035045-RA	CqACS12a	AUR62016097-RA	CqACS12b	0.00635126	0.0958867	0.0662372	Segmental	Purifying selection
AUR62035045-RA	CqACS12a	AUR62017355-RA	CqACS10b	0.272725	3.39444	0.0803445	Segmental	Purifying selection
AUR62016097-RA	CqACS12b	AUR62010540-RA	CqACS10a	0.28973	2.5393	0.114099	Segmental	Purifying selection

## Sheet: Table S3
Table S3 One-to-one orthologous relationships between C.quinoa and A.thaliana
Gene ID	Gene Name	Gene ID	Gene Name
AUR62010746-RA	CqACS6a	rna-NM_117199.2	AtACS6
AUR62010746-RA	CqACS6a	rna-NM_116016.2	AtACS1
AUR62010746-RA	CqACS6a	rna-NM_100030.4	AtACS2
AUR62019750-RA	CqACS6b	rna-NM_116016.2	AtACS1
AUR62019750-RA	CqACS6b	rna-NM_117199.2	AtACS6
AUR62022615-RA	CqACS1a	rna-NM_117199.2	AtACS6
AUR62022615-RA	CqACS1a	rna-NM_116016.2	AtACS1
AUR62022615-RA	CqACS1a	rna-NM_100030.4	AtACS2
AUR62004409-RA	CqACS1b	rna-NM_117199.2	AtACS6
AUR62004409-RA	CqACS1b	rna-NM_116016.2	AtACS1
AUR62004409-RA	CqACS1b	rna-NM_100030.4	AtACS2
AUR62004042-RA	CqACS9a	rna-NM_125977.2	AtACS5
AUR62004042-RA	CqACS9a	rna-NM_114830.2	AtACS9
AUR62004042-RA	CqACS9a	rna-NM_119939.3	AtACS8
AUR62004042-RA	CqACS9a	rna-NM_127846.2	AtACS4
AUR62007557-RA	CqACS9b	rna-NM_125977.2	AtACS5
AUR62007557-RA	CqACS9b	rna-NM_114830.2	AtACS9
AUR62007557-RA	CqACS9b	rna-NM_119939.3	AtACS8
AUR62007557-RA	CqACS9b	rna-NM_127846.2	AtACS4
AUR62010540-RA	CqACS10a	rna-NM_104974.4	AtACS10
AUR62017355-RA	CqACS10b	rna-NM_124548.5	AtACS12
AUR62017355-RA	CqACS10b	rna-NM_104974.4	AtACS10

## Sheet: Table S4
Table S4 information of cis-element in CqACSs promoter region
Gene ID	Cis-element	Sequence	Start	End	Function	Classification
AUR62035045-RA	circadian	CAAAGATATC	290	330	cis-acting regulatory element involved in circadian control	Circadian response
AUR62010746-RA	AT-rich element	ATAGAAATCAA	1439	1479	binding site of AT-rich DNA binding protein (ATBP-1)water stress response	Defense and stress response
AUR62022615-RA	AT-rich element	ATAGAAATCAA	813	853	binding site of AT-rich DNA binding protein (ATBP-1)water stress response	Defense and stress response
AUR62022615-RA	AT-rich element	ATAGAAATCAA	987	1027	binding site of AT-rich DNA binding protein (ATBP-1)water stress response	Defense and stress response
AUR62027462-RA	AT-rich element	ATAGAAATCAA	1138	1178	binding site of AT-rich DNA binding protein (ATBP-1)water stress response	Defense and stress response
AUR62010746-RA	TC-rich repeats	ATTCTCTAAC	343	383	cis-acting element involved in defense and stress responsiveness	Defense and stress response
AUR62010746-RA	TC-rich repeats	GTTTTCTTAC	1904	1944	cis-acting element involved in defense and stress responsiveness	Defense and stress response
AUR62017355-RA	TC-rich repeats	ATTCTCTAAC	46	86	cis-acting element involved in defense and stress responsiveness	Defense and stress response
AUR62027462-RA	TC-rich repeats	ATTCTCTAAC	1544	1584	cis-acting element involved in defense and stress responsiveness	Defense and stress response
AUR62027462-RA	TC-rich repeats	ATTCTCTAAC	1717	1757	cis-acting element involved in defense and stress responsiveness	Defense and stress response
AUR62031241-RA	TC-rich repeats	GTTTTCTTAC	304	344	cis-acting element involved in defense and stress responsiveness	Defense and stress response
AUR62004042-RA	LTR	CCGAAA	675	715	cis-acting element involved in low-temperature responsiveness	Defense and stress response
AUR62004409-RA	LTR	CCGAAA	241	281	cis-acting element involved in low-temperature responsiveness	Defense and stress response
AUR62004409-RA	LTR	CCGAAA	1764	1804	cis-acting element involved in low-temperature responsiveness	Defense and stress response
AUR62007557-RA	LTR	CCGAAA	496	536	cis-acting element involved in low-temperature responsiveness	Defense and stress response
AUR62016097-RA	LTR	CCGAAA	349	389	cis-acting element involved in low-temperature responsiveness	Defense and stress response
AUR62019750-RA	LTR	CCGAAA	62	102	cis-acting element involved in low-temperature responsiveness	Defense and stress response
AUR62022615-RA	LTR	CCGAAA	51	91	cis-acting element involved in low-temperature responsiveness	Defense and stress response
AUR62027462-RA	LTR	CCGAAA	1127	1167	cis-acting element involved in low-temperature responsiveness	Defense and stress response
AUR62004409-RA	ARE	AAACCA	837	877	cis-acting regulatory element essential for the anaerobic induction anoxic specific inducibility	Defense and stress response
AUR62007557-RA	ARE	AAACCA	841	881	cis-acting regulatory element essential for the anaerobic induction anoxic specific inducibility	Defense and stress response
AUR62010540-RA	ARE	AAACCA	897	937	cis-acting regulatory element essential for the anaerobic induction anoxic specific inducibility	Defense and stress response
AUR62010540-RA	ARE	AAACCA	1315	1355	cis-acting regulatory element essential for the anaerobic induction anoxic specific inducibility	Defense and stress response
AUR62010540-RA	ARE	AAACCA	1572	1612	cis-acting regulatory element essential for the anaerobic induction anoxic specific inducibility	Defense and stress response
AUR62010540-RA	ARE	AAACCA	1928	1968	cis-acting regulatory element essential for the anaerobic induction anoxic specific inducibility	Defense and stress response
AUR62010746-RA	ARE	AAACCA	119	159	cis-acting regulatory element essential for the anaerobic induction anoxic specific inducibility	Defense and stress response
AUR62010746-RA	ARE	AAACCA	1304	1344	cis-acting regulatory element essential for the anaerobic induction anoxic specific inducibility	Defense and stress response
AUR62010746-RA	ARE	AAACCA	1378	1418	cis-acting regulatory element essential for the anaerobic induction anoxic specific inducibility	Defense and stress response
AUR62010746-RA	ARE	AAACCA	1865	1905	cis-acting regulatory element essential for the anaerobic induction anoxic specific inducibility	Defense and stress response
AUR62010746-RA	ARE	AAACCA	1874	1914	cis-acting regulatory element essential for the anaerobic induction anoxic specific inducibility	Defense and stress response
AUR62017355-RA	ARE	AAACCA	1346	1386	cis-acting regulatory element essential for the anaerobic induction anoxic specific inducibility	Defense and stress response
AUR62017355-RA	ARE	AAACCA	1573	1613	cis-acting regulatory element essential for the anaerobic induction anoxic specific inducibility	Defense and stress response
AUR62017355-RA	ARE	AAACCA	1925	1965	cis-acting regulatory element essential for the anaerobic induction anoxic specific inducibility	Defense and stress response
AUR62019750-RA	ARE	AAACCA	247	287	cis-acting regulatory element essential for the anaerobic induction anoxic specific inducibility	Defense and stress response
AUR62019750-RA	ARE	AAACCA	1349	1389	cis-acting regulatory element essential for the anaerobic induction anoxic specific inducibility	Defense and stress response
AUR62019750-RA	ARE	AAACCA	1634	1674	cis-acting regulatory element essential for the anaerobic induction anoxic specific inducibility	Defense and stress response
AUR62027462-RA	ARE	AAACCA	380	420	cis-acting regulatory element essential for the anaerobic induction anoxic specific inducibility	Defense and stress response
AUR62027462-RA	ARE	AAACCA	486	526	cis-acting regulatory element essential for the anaerobic induction anoxic specific inducibility	Defense and stress response
AUR62035045-RA	ARE	AAACCA	327	367	cis-acting regulatory element essential for the anaerobic induction anoxic specific inducibility	Defense and stress response
AUR62035045-RA	ARE	AAACCA	389	429	cis-acting regulatory element essential for the anaerobic induction anoxic specific inducibility	Defense and stress response
AUR62035045-RA	ARE	AAACCA	1832	1872	cis-acting regulatory element essential for the anaerobic induction anoxic specific inducibility	Defense and stress response
AUR62004042-RA	O2-site	GATGACATGG	1749	1789	cis-acting regulatory element involved in zein metabolism regulation Metal response	Defense and stress response
AUR62007557-RA	O2-site	GATGACATGG	1744	1784	cis-acting regulatory element involved in zein metabolism regulation Metal response	Defense and stress response
AUR62010540-RA	O2-site	GATGATGTGG	1958	1998	cis-acting regulatory element involved in zein metabolism regulation Metal response	Defense and stress response
AUR62016097-RA	O2-site	GATGACATGG	512	552	cis-acting regulatory element involved in zein metabolism regulation Metal response	Defense and stress response
AUR62035045-RA	O2-site	GATGACATGG	222	262	cis-acting regulatory element involved in zein metabolism regulation Metal response	Defense and stress response
AUR62004042-RA	DRE core	GCCGAC	668	708	Drought response	Defense and stress response
AUR62007557-RA	DRE core	GCCGAC	489	529	Drought response	Defense and stress response
AUR62004042-RA	MYB	TAACCA	282	322	Drought response	Defense and stress response
AUR62004042-RA	MYB	CAACCA	577	617	Drought response	Defense and stress response
AUR62004042-RA	MYB	TAACCA	1150	1190	Drought response	Defense and stress response
AUR62004042-RA	MYB	CAACCA	1190	1230	Drought response	Defense and stress response
AUR62004042-RA	MYB	TAACCA	1524	1564	Drought response	Defense and stress response
AUR62004409-RA	Myb	CAACTG	1561	1601	Drought response	Defense and stress response
AUR62004409-RA	MYB	TAACCA	260	300	Drought response	Defense and stress response
AUR62004409-RA	MYB	TAACCA	440	480	Drought response	Defense and stress response
AUR62004409-RA	MYB	TAACCA	474	514	Drought response	Defense and stress response
AUR62007557-RA	Myb	TAACTG	681	721	Drought response	Defense and stress response
AUR62007557-RA	MYB	TAACCA	122	162	Drought response	Defense and stress response
AUR62007557-RA	MYB	TAACCA	164	204	Drought response	Defense and stress response
AUR62007557-RA	MYB	CAACCA	403	443	Drought response	Defense and stress response
AUR62007557-RA	MYB	CAACCA	760	800	Drought response	Defense and stress response
AUR62007557-RA	MYB	TAACCA	1470	1510	Drought response	Defense and stress response
AUR62007557-RA	MYB	TAACCA	1495	1535	Drought response	Defense and stress response
AUR62010540-RA	MYB	TAACCA	415	455	Drought response	Defense and stress response
AUR62010540-RA	MYB	TAACCA	477	517	Drought response	Defense and stress response
AUR62010540-RA	MYB	TAACCA	1588	1628	Drought response	Defense and stress response
AUR62010540-RA	MYB	TAACCA	1616	1656	Drought response	Defense and stress response
AUR62010746-RA	MYB	TAACCA	991	1031	Drought response	Defense and stress response
AUR62016097-RA	MYB	TAACCA	120	160	Drought response	Defense and stress response
AUR62016097-RA	MYB	CAACCA	432	472	Drought response	Defense and stress response
AUR62016097-RA	MYB	CAACCA	556	596	Drought response	Defense and stress response
AUR62016097-RA	MYB	TAACCA	1213	1253	Drought response	Defense and stress response
AUR62016097-RA	MYB	CAACCA	1265	1305	Drought response	Defense and stress response
AUR62016097-RA	MYB	TAACCA	1465	1505	Drought response	Defense and stress response
AUR62016097-RA	MYB	TAACCA	1551	1591	Drought response	Defense and stress response
AUR62016097-RA	MYB	CAACAG	1932	1972	Drought response	Defense and stress response
AUR62017355-RA	MYB	CAACCA	37	77	Drought response	Defense and stress response
AUR62017355-RA	MYB	TAACCA	126	166	Drought response	Defense and stress response
AUR62017355-RA	MYB	CAACCA	1236	1276	Drought response	Defense and stress response
AUR62017355-RA	MYB	TAACCA	1589	1629	Drought response	Defense and stress response
AUR62017355-RA	MYB	TAACCA	1617	1657	Drought response	Defense and stress response
AUR62019750-RA	MYB	TAACCA	-10	30	Drought response	Defense and stress response
AUR62019750-RA	MYB	TAACCA	1256	1296	Drought response	Defense and stress response
AUR62019750-RA	Myb	CAACTG	1881	1921	Drought response	Defense and stress response
AUR62022615-RA	Myb	CAACTG	1541	1581	Drought response	Defense and stress response
AUR62022615-RA	MYB	TAACCA	251	291	Drought response	Defense and stress response
AUR62022615-RA	MYB	TAACCA	280	320	Drought response	Defense and stress response
AUR62022615-RA	MYB	CAACCA	525	565	Drought response	Defense and stress response
AUR62022615-RA	MYB	CAACCA	556	596	Drought response	Defense and stress response
AUR62027462-RA	Myb	TAACTG	45	85	Drought response	Defense and stress response
AUR62027462-RA	Myb	CAACTG	592	632	Drought response	Defense and stress response
AUR62027462-RA	Myb	TAACTG	809	849	Drought response	Defense and stress response
AUR62027462-RA	Myb	CAACTG	1430	1470	Drought response	Defense and stress response
AUR62027462-RA	MYB	CAACCA	921	961	Drought response	Defense and stress response
AUR62027462-RA	MYB	CAACCA	1381	1421	Drought response	Defense and stress response
AUR62031241-RA	Myb	CAACTG	1667	1707	Drought response	Defense and stress response
AUR62031241-RA	MYB	TAACCA	1584	1624	Drought response	Defense and stress response
AUR62031241-RA	MYB	CAACCA	1619	1659	Drought response	Defense and stress response
AUR62035045-RA	Myb	TAACTG	1230	1270	Drought response	Defense and stress response
AUR62035045-RA	Myb	TAACTG	1274	1314	Drought response	Defense and stress response
AUR62035045-RA	MYB	CAACCA	266	306	Drought response	Defense and stress response
AUR62035045-RA	MYB	TAACCA	821	861	Drought response	Defense and stress response
AUR62035045-RA	MYB	CAACCA	1586	1626	Drought response	Defense and stress response
AUR62027462-RA	MYB recognition site	CCGTTG	1450	1490	Drought response	Defense and stress response
AUR62016097-RA	Myb-binding site	CAACAG	1932	1972	Drought response	Defense and stress response
AUR62004042-RA	MYB-like sequence	TAACCA	282	322	Drought response	Defense and stress response
AUR62004042-RA	MYB-like sequence	TAACCA	1150	1190	Drought response	Defense and stress response
AUR62004042-RA	MYB-like sequence	TAACCA	1524	1564	Drought response	Defense and stress response
AUR62004409-RA	MYB-like sequence	TAACCA	260	300	Drought response	Defense and stress response
AUR62004409-RA	MYB-like sequence	TAACCA	440	480	Drought response	Defense and stress response
AUR62004409-RA	MYB-like sequence	TAACCA	474	514	Drought response	Defense and stress response
AUR62007557-RA	MYB-like sequence	TAACCA	122	162	Drought response	Defense and stress response
AUR62007557-RA	MYB-like sequence	TAACCA	164	204	Drought response	Defense and stress response
AUR62007557-RA	MYB-like sequence	TAACCA	1470	1510	Drought response	Defense and stress response
AUR62007557-RA	MYB-like sequence	TAACCA	1495	1535	Drought response	Defense and stress response
AUR62010540-RA	MYB-like sequence	TAACCA	415	455	Drought response	Defense and stress response
AUR62010540-RA	MYB-like sequence	TAACCA	477	517	Drought response	Defense and stress response
AUR62010540-RA	MYB-like sequence	TAACCA	1588	1628	Drought response	Defense and stress response
AUR62010540-RA	MYB-like sequence	TAACCA	1616	1656	Drought response	Defense and stress response
AUR62010746-RA	MYB-like sequence	TAACCA	991	1031	Drought response	Defense and stress response
AUR62016097-RA	MYB-like sequence	TAACCA	120	160	Drought response	Defense and stress response
AUR62016097-RA	MYB-like sequence	TAACCA	1213	1253	Drought response	Defense and stress response
AUR62016097-RA	MYB-like sequence	TAACCA	1465	1505	Drought response	Defense and stress response
AUR62016097-RA	MYB-like sequence	TAACCA	1551	1591	Drought response	Defense and stress response
AUR62017355-RA	MYB-like sequence	TAACCA	126	166	Drought response	Defense and stress response
AUR62017355-RA	MYB-like sequence	TAACCA	1589	1629	Drought response	Defense and stress response
AUR62017355-RA	MYB-like sequence	TAACCA	1617	1657	Drought response	Defense and stress response
AUR62019750-RA	MYB-like sequence	TAACCA	-10	30	Drought response	Defense and stress response
AUR62019750-RA	MYB-like sequence	TAACCA	1256	1296	Drought response	Defense and stress response
AUR62022615-RA	MYB-like sequence	TAACCA	251	291	Drought response	Defense and stress response
AUR62022615-RA	MYB-like sequence	TAACCA	280	320	Drought response	Defense and stress response
AUR62031241-RA	MYB-like sequence	TAACCA	1584	1624	Drought response	Defense and stress response
AUR62035045-RA	MYB-like sequence	TAACCA	821	861	Drought response	Defense and stress response
AUR62004042-RA	MYC	CAATTG	-1	39	Drought response	Defense and stress response
AUR62004042-RA	MYC	CATTTG	94	134	Drought response	Defense and stress response
AUR62004042-RA	MYC	CAATTG	178	218	Drought response	Defense and stress response
AUR62004042-RA	MYC	CATTTG	913	953	Drought response	Defense and stress response
AUR62004042-RA	MYC	CATGTG	946	986	Drought response	Defense and stress response
AUR62004042-RA	MYC	CATTTG	1253	1293	Drought response	Defense and stress response
AUR62004409-RA	Myc	TCTCTTA	1817	1857	Drought response	Defense and stress response
AUR62004409-RA	MYC	CATGTG	349	389	Drought response	Defense and stress response
AUR62004409-RA	MYC	CAATTG	695	735	Drought response	Defense and stress response
AUR62004409-RA	MYC	CATTTG	1316	1356	Drought response	Defense and stress response
AUR62004409-RA	MYC	CATTTG	1829	1869	Drought response	Defense and stress response
AUR62007557-RA	Myc	TCTCTTA	1335	1375	Drought response	Defense and stress response
AUR62007557-RA	MYC	CAATTG	18	58	Drought response	Defense and stress response
AUR62007557-RA	MYC	CATTTG	1188	1228	Drought response	Defense and stress response
AUR62010746-RA	MYC	CATTTG	-15	25	Drought response	Defense and stress response
AUR62010746-RA	MYC	CATTTG	477	517	Drought response	Defense and stress response
AUR62010746-RA	MYC	CATTTG	552	592	Drought response	Defense and stress response
AUR62010746-RA	MYC	CATTTG	1183	1223	Drought response	Defense and stress response
AUR62010746-RA	MYC	CAATTG	1453	1493	Drought response	Defense and stress response
AUR62010746-RA	MYC	CATTTG	1841	1881	Drought response	Defense and stress response
AUR62010746-RA	MYC	CATTTG	1956	1996	Drought response	Defense and stress response
AUR62010746-RA	Myc	TCTCTTA	1321	1361	Drought response	Defense and stress response
AUR62010746-RA	Myc	TCTCTTA	1597	1637	Drought response	Defense and stress response
AUR62010746-RA	Myc	TCTCTTA	1637	1677	Drought response	Defense and stress response
AUR62016097-RA	MYC	CATGTG	164	204	Drought response	Defense and stress response
AUR62016097-RA	MYC	CATGTG	1678	1718	Drought response	Defense and stress response
AUR62017355-RA	Myc	TCTCTTA	47	87	Drought response	Defense and stress response
AUR62017355-RA	MYC	CATGTG	33	73	Drought response	Defense and stress response
AUR62017355-RA	MYC	CATTTG	852	892	Drought response	Defense and stress response
AUR62019750-RA	MYC	CATGTG	49	89	Drought response	Defense and stress response
AUR62019750-RA	MYC	CATTTG	287	327	Drought response	Defense and stress response
AUR62019750-RA	MYC	CATTTG	344	384	Drought response	Defense and stress response
AUR62019750-RA	MYC	CATTTG	1143	1183	Drought response	Defense and stress response
AUR62019750-RA	MYC	CATTTG	1842	1882	Drought response	Defense and stress response
AUR62019750-RA	MYC	CATTTG	1956	1996	Drought response	Defense and stress response
AUR62019750-RA	Myc	TCTCTTA	1292	1332	Drought response	Defense and stress response
AUR62019750-RA	Myc	TCTCTTA	1590	1630	Drought response	Defense and stress response
AUR62022615-RA	Myc	TCTCTTA	1803	1843	Drought response	Defense and stress response
AUR62022615-RA	MYC	CATGTG	159	199	Drought response	Defense and stress response
AUR62022615-RA	MYC	CAATTG	681	721	Drought response	Defense and stress response
AUR62022615-RA	MYC	CAATTG	1912	1952	Drought response	Defense and stress response
AUR62027462-RA	Myc	TCTCTTA	532	572	Drought response	Defense and stress response
AUR62027462-RA	MYC	CATTTG	285	325	Drought response	Defense and stress response
AUR62031241-RA	MYC	CATGTG	9	49	Drought response	Defense and stress response
AUR62031241-RA	MYC	CATTTG	491	531	Drought response	Defense and stress response
AUR62035045-RA	MYC	CATGTG	990	1030	Drought response	Defense and stress response
AUR62010540-RA	GC-motif	CCCCCG	1377	1417	enhancer-like element involved in anoxic specific inducibility	Defense and stress response
AUR62010540-RA	GC-motif	CCCCCG	1743	1783	enhancer-like element involved in anoxic specific inducibility	Defense and stress response
AUR62016097-RA	GC-motif	CCCCCG	719	759	enhancer-like element involved in anoxic specific inducibility	Defense and stress response
AUR62017355-RA	GC-motif	CCCCCG	1748	1788	enhancer-like element involved in anoxic specific inducibility	Defense and stress response
AUR62004042-RA	STRE	AGGGG	440	480	heat stress response	Defense and stress response
AUR62004409-RA	STRE	AGGGG	221	261	heat stress response	Defense and stress response
AUR62004409-RA	STRE	AGGGG	1515	1555	heat stress response	Defense and stress response
AUR62007557-RA	STRE	AGGGG	1553	1593	heat stress response	Defense and stress response
AUR62010540-RA	STRE	AGGGG	734	774	heat stress response	Defense and stress response
AUR62010540-RA	STRE	AGGGG	767	807	heat stress response	Defense and stress response
AUR62010746-RA	STRE	AGGGG	1822	1862	heat stress response	Defense and stress response
AUR62016097-RA	STRE	AGGGG	1973	2013	heat stress response	Defense and stress response
AUR62017355-RA	STRE	AGGGG	189	229	heat stress response	Defense and stress response
AUR62017355-RA	STRE	AGGGG	1693	1733	heat stress response	Defense and stress response
AUR62019750-RA	STRE	AGGGG	1808	1848	heat stress response	Defense and stress response
AUR62019750-RA	STRE	AGGGG	1823	1863	heat stress response	Defense and stress response
AUR62022615-RA	STRE	AGGGG	834	874	heat stress response	Defense and stress response
AUR62022615-RA	STRE	AGGGG	1477	1517	heat stress response	Defense and stress response
AUR62022615-RA	STRE	AGGGG	1495	1535	heat stress response	Defense and stress response
AUR62027462-RA	STRE	AGGGG	1017	1057	heat stress response	Defense and stress response
AUR62027462-RA	STRE	AGGGG	1312	1352	heat stress response	Defense and stress response
AUR62027462-RA	STRE	AGGGG	1423	1463	heat stress response	Defense and stress response
AUR62035045-RA	STRE	AGGGG	756	796	heat stress response	Defense and stress response
AUR62035045-RA	STRE	AGGGG	1284	1324	heat stress response	Defense and stress response
AUR62035045-RA	STRE	AGGGG	1453	1493	heat stress response	Defense and stress response
AUR62035045-RA	STRE	AGGGG	1484	1524	heat stress response	Defense and stress response
AUR62035045-RA	STRE	AGGGG	1500	1540	heat stress response	Defense and stress response
AUR62016097-RA	AP-1	TGAGTTAG	1094	1134	metal response	Defense and stress response
AUR62004409-RA	MBS	CAACTG	1561	1601	MYB binding site involved in drought-inducibility	Defense and stress response
AUR62019750-RA	MBS	CAACTG	1881	1921	MYB binding site involved in drought-inducibility	Defense and stress response
AUR62022615-RA	MBS	CAACTG	1541	1581	MYB binding site involved in drought-inducibility	Defense and stress response
AUR62027462-RA	MBS	CAACTG	592	632	MYB binding site involved in drought-inducibility	Defense and stress response
AUR62027462-RA	MBS	CAACTG	1430	1470	MYB binding site involved in drought-inducibility	Defense and stress response
AUR62031241-RA	MBS	CAACTG	1667	1707	MYB binding site involved in drought-inducibility	Defense and stress response
AUR62004042-RA	WRE3	CCACCT	285	325	wounding and pathogen response	Defense and stress response
AUR62004042-RA	WRE3	CCACCT	1153	1193	wounding and pathogen response	Defense and stress response
AUR62007557-RA	WRE3	CCACCT	125	165	wounding and pathogen response	Defense and stress response
AUR62010540-RA	WRE3	CCACCT	1461	1501	wounding and pathogen response	Defense and stress response
AUR62010746-RA	WRE3	CCACCT	1307	1347	wounding and pathogen response	Defense and stress response
AUR62016097-RA	WRE3	CCACCT	1809	1849	wounding and pathogen response	Defense and stress response
AUR62016097-RA	WRE3	CCACCT	1880	1920	wounding and pathogen response	Defense and stress response
AUR62035045-RA	WRE3	CCACCT	1313	1353	wounding and pathogen response	Defense and stress response
AUR62004409-RA	WUN-motif	AAATTACT	1524	1564	wounding and pathogen response	Defense and stress response
AUR62007557-RA	WUN-motif	TTATTACAT	1442	1482	wounding and pathogen response	Defense and stress response
AUR62017355-RA	WUN-motif	AAATTACTA	119	159	wounding and pathogen response	Defense and stress response
AUR62019750-RA	WUN-motif	TTATTACAT	496	536	wounding and pathogen response	Defense and stress response
AUR62019750-RA	WUN-motif	AAATTTCCT	931	971	wounding and pathogen response	Defense and stress response
AUR62022615-RA	WUN-motif	AAATTACT	1504	1544	wounding and pathogen response	Defense and stress response
AUR62031241-RA	WUN-motif	CCATTTCAA	640	680	wounding and pathogen response	Defense and stress response
AUR62035045-RA	WUN-motif	AAATTACT	66	106	wounding and pathogen response	Defense and stress response
AUR62035045-RA	WUN-motif	AAATTACT	427	467	wounding and pathogen response	Defense and stress response
AUR62035045-RA	WUN-motif	AAATTACT	605	645	wounding and pathogen response	Defense and stress response
AUR62004409-RA	ACE	CTAACGTATT	54	94	cis-acting element involved in light responsiveness	Light responsive
AUR62004409-RA	ACE	GACACGTATG	1001	1041	cis-acting element involved in light responsiveness	Light responsive
AUR62004409-RA	ACE	CTAACGTATT	1672	1712	cis-acting element involved in light responsiveness	Light responsive
AUR62016097-RA	ACE	GACACGTATG	1441	1481	cis-acting element involved in light responsiveness	Light responsive
AUR62017355-RA	ACE	CTAACGTATT	1245	1285	cis-acting element involved in light responsiveness	Light responsive
AUR62004042-RA	GT1-motif	GGTTAAT	322	362	light responsive element	Light responsive
AUR62004042-RA	GT1-motif	GGTTAA	323	363	light responsive element	Light responsive
AUR62004042-RA	GT1-motif	GGTTAAT	1522	1562	light responsive element	Light responsive
AUR62004042-RA	GT1-motif	GGTTAA	1523	1563	light responsive element	Light responsive
AUR62004409-RA	GT1-motif	GGTTAAT	971	1011	light responsive element	Light responsive
AUR62007557-RA	GT1-motif	GGTTAAT	162	202	light responsive element	Light responsive
AUR62007557-RA	GT1-motif	GGTTAA	163	203	light responsive element	Light responsive
AUR62007557-RA	GT1-motif	GGTTAA	1407	1447	light responsive element	Light responsive
AUR62010540-RA	GT1-motif	GGTTAA	1587	1627	light responsive element	Light responsive
AUR62010746-RA	GT1-motif	GGTTAA	1397	1437	light responsive element	Light responsive
AUR62016097-RA	GT1-motif	GGTTAA	1212	1252	light responsive element	Light responsive
AUR62016097-RA	GT1-motif	GGTTAA	1464	1504	light responsive element	Light responsive
AUR62017355-RA	GT1-motif	GGTTAA	1588	1628	light responsive element	Light responsive
AUR62019750-RA	GT1-motif	GGTTAA	1257	1297	light responsive element	Light responsive
AUR62019750-RA	GT1-motif	GGTTAA	1371	1411	light responsive element	Light responsive
AUR62022615-RA	GT1-motif	GGTTAAT	535	575	light responsive element	Light responsive
AUR62022615-RA	GT1-motif	GGTTAA	536	576	light responsive element	Light responsive
AUR62022615-RA	GT1-motif	GGTTAAT	1737	1777	light responsive element	Light responsive
AUR62022615-RA	GT1-motif	GGTTAA	1738	1778	light responsive element	Light responsive
AUR62035045-RA	GT1-motif	GGTTAA	820	860	light responsive element	Light responsive
AUR62027462-RA	Sp1	GGGCGG	650	690	light responsive element	Light responsive
AUR62004409-RA	MRE	AACCTAA	724	764	MYB binding site involved in light responsiveness	Light responsive
AUR62004409-RA	MRE	AACCTAA	968	1008	MYB binding site involved in light responsiveness	Light responsive
AUR62010540-RA	MRE	AACCTAA	1407	1447	MYB binding site involved in light responsiveness	Light responsive
AUR62010540-RA	MRE	AACCTAA	1547	1587	MYB binding site involved in light responsiveness	Light responsive
AUR62017355-RA	MRE	AACCTAA	1412	1452	MYB binding site involved in light responsiveness	Light responsive
AUR62017355-RA	MRE	AACCTAA	1548	1588	MYB binding site involved in light responsiveness	Light responsive
AUR62019750-RA	MRE	AACCTAA	503	543	MYB binding site involved in light responsiveness	Light responsive
AUR62019750-RA	MRE	AACCTAA	534	574	MYB binding site involved in light responsiveness	Light responsive
AUR62022615-RA	MRE	AACCTAA	740	780	MYB binding site involved in light responsiveness	Light responsive
AUR62022615-RA	MRE	AACCTAA	1153	1193	MYB binding site involved in light responsiveness	Light responsive
AUR62027462-RA	MRE	AACCTAA	772	812	MYB binding site involved in light responsiveness	Light responsive
AUR62031241-RA	MRE	AACCTAA	1505	1545	MYB binding site involved in light responsiveness	Light responsive
AUR62017355-RA	ATC-motif	AGTAATCT	86	126	part of a conserved DNA module involved in light responsiveness	Light responsive
AUR62017355-RA	ATCT-motif	AATCTAATCC	152	192	part of a conserved DNA module involved in light responsiveness	Light responsive
AUR62031241-RA	ATCT-motif	AATCTAATCC	188	228	part of a conserved DNA module involved in light responsiveness	Light responsive
AUR62035045-RA	ATCT-motif	AATCTAATCC	1938	1978	part of a conserved DNA module involved in light responsiveness	Light responsive
AUR62004042-RA	Box 4	ATTAAT	503	543	part of a conserved DNA module involved in light responsiveness	Light responsive
AUR62004042-RA	Box 4	ATTAAT	537	577	part of a conserved DNA module involved in light responsiveness	Light responsive
AUR62004042-RA	Box 4	ATTAAT	553	593	part of a conserved DNA module involved in light responsiveness	Light responsive
AUR62004042-RA	Box 4	ATTAAT	753	793	part of a conserved DNA module involved in light responsiveness	Light responsive
AUR62004042-RA	Box 4	ATTAAT	1031	1071	part of a conserved DNA module involved in light responsiveness	Light responsive
AUR62004042-RA	Box 4	ATTAAT	1487	1527	part of a conserved DNA module involved in light responsiveness	Light responsive
AUR62004042-RA	Box 4	ATTAAT	1544	1584	part of a conserved DNA module involved in light responsiveness	Light responsive
AUR62004409-RA	Box 4	ATTAAT	-16	24	part of a conserved DNA module involved in light responsiveness	Light responsive
AUR62004409-RA	Box 4	ATTAAT	467	507	part of a conserved DNA module involved in light responsiveness	Light responsive
AUR62004409-RA	Box 4	ATTAAT	552	592	part of a conserved DNA module involved in light responsiveness	Light responsive
AUR62004409-RA	Box 4	ATTAAT	1430	1470	part of a conserved DNA module involved in light responsiveness	Light responsive
AUR62007557-RA	Box 4	ATTAAT	330	370	part of a conserved DNA module involved in light responsiveness	Light responsive
AUR62007557-RA	Box 4	ATTAAT	364	404	part of a conserved DNA module involved in light responsiveness	Light responsive
AUR62007557-RA	Box 4	ATTAAT	379	419	part of a conserved DNA module involved in light responsiveness	Light responsive
AUR62007557-RA	Box 4	ATTAAT	574	614	part of a conserved DNA module involved in light responsiveness	Light responsive
AUR62007557-RA	Box 4	ATTAAT	632	672	part of a conserved DNA module involved in light responsiveness	Light responsive
AUR62007557-RA	Box 4	ATTAAT	1093	1133	part of a conserved DNA module involved in light responsiveness	Light responsive
AUR62007557-RA	Box 4	ATTAAT	1465	1505	part of a conserved DNA module involved in light responsiveness	Light responsive
AUR62007557-RA	Box 4	ATTAAT	1558	1598	part of a conserved DNA module involved in light responsiveness	Light responsive
AUR62010540-RA	Box 4	ATTAAT	596	636	part of a conserved DNA module involved in light responsiveness	Light responsive
AUR62010540-RA	Box 4	ATTAAT	757	797	part of a conserved DNA module involved in light responsiveness	Light responsive
AUR62010540-RA	Box 4	ATTAAT	904	944	part of a conserved DNA module involved in light responsiveness	Light responsive
AUR62010540-RA	Box 4	ATTAAT	1084	1124	part of a conserved DNA module involved in light responsiveness	Light responsive
AUR62010540-RA	Box 4	ATTAAT	1097	1137	part of a conserved DNA module involved in light responsiveness	Light responsive
AUR62010540-RA	Box 4	ATTAAT	1384	1424	part of a conserved DNA module involved in light responsiveness	Light responsive
AUR62010746-RA	Box 4	ATTAAT	177	217	part of a conserved DNA module involved in light responsiveness	Light responsive
AUR62010746-RA	Box 4	ATTAAT	237	277	part of a conserved DNA module involved in light responsiveness	Light responsive
AUR62010746-RA	Box 4	ATTAAT	637	677	part of a conserved DNA module involved in light responsiveness	Light responsive
AUR62010746-RA	Box 4	ATTAAT	824	864	part of a conserved DNA module involved in light responsiveness	Light responsive
AUR62010746-RA	Box 4	ATTAAT	1719	1759	part of a conserved DNA module involved in light responsiveness	Light responsive
AUR62010746-RA	Box 4	ATTAAT	1761	1801	part of a conserved DNA module involved in light responsiveness	Light responsive
AUR62016097-RA	Box 4	ATTAAT	1242	1282	part of a conserved DNA module involved in light responsiveness	Light responsive
AUR62017355-RA	Box 4	ATTAAT	396	436	part of a conserved DNA module involved in light responsiveness	Light responsive
AUR62017355-RA	Box 4	ATTAAT	1123	1163	part of a conserved DNA module involved in light responsiveness	Light responsive
AUR62017355-RA	Box 4	ATTAAT	1136	1176	part of a conserved DNA module involved in light responsiveness	Light responsive
AUR62019750-RA	Box 4	ATTAAT	93	133	part of a conserved DNA module involved in light responsiveness	Light responsive
AUR62019750-RA	Box 4	ATTAAT	615	655	part of a conserved DNA module involved in light responsiveness	Light responsive
AUR62019750-RA	Box 4	ATTAAT	920	960	part of a conserved DNA module involved in light responsiveness	Light responsive
AUR62019750-RA	Box 4	ATTAAT	1722	1762	part of a conserved DNA module involved in light responsiveness	Light responsive
AUR62022615-RA	Box 4	ATTAAT	714	754	part of a conserved DNA module involved in light responsiveness	Light responsive
AUR62022615-RA	Box 4	ATTAAT	1139	1179	part of a conserved DNA module involved in light responsiveness	Light responsive
AUR62031241-RA	Box 4	ATTAAT	268	308	part of a conserved DNA module involved in light responsiveness	Light responsive
AUR62031241-RA	Box 4	ATTAAT	880	920	part of a conserved DNA module involved in light responsiveness	Light responsive
AUR62031241-RA	Box 4	ATTAAT	1044	1084	part of a conserved DNA module involved in light responsiveness	Light responsive
AUR62031241-RA	Box 4	ATTAAT	1148	1188	part of a conserved DNA module involved in light responsiveness	Light responsive
AUR62031241-RA	Box 4	ATTAAT	1292	1332	part of a conserved DNA module involved in light responsiveness	Light responsive
AUR62031241-RA	Box 4	ATTAAT	1349	1389	part of a conserved DNA module involved in light responsiveness	Light responsive
AUR62035045-RA	Box 4	ATTAAT	-14	26	part of a conserved DNA module involved in light responsiveness	Light responsive
AUR62035045-RA	Box 4	ATTAAT	672	712	part of a conserved DNA module involved in light responsiveness	Light responsive
AUR62010746-RA	chs-CMA2a	TCACTTGA	1210	1250	part of a light responsive element	Light responsive
AUR62031241-RA	chs-CMA2a	TCACTTGA	729	769	part of a light responsive element	Light responsive
AUR62010540-RA	GA-motif	ATAGATAA	384	424	part of a light responsive element	Light responsive
AUR62010746-RA	GA-motif	ATAGATAA	696	736	part of a light responsive element	Light responsive
AUR62019750-RA	GA-motif	ATAGATAA	99	139	part of a light responsive element	Light responsive
AUR62019750-RA	GA-motif	ATAGATAA	490	530	part of a light responsive element	Light responsive
AUR62019750-RA	GA-motif	ATAGATAA	1314	1354	part of a light responsive element	Light responsive
AUR62022615-RA	GA-motif	ATAGATAA	373	413	part of a light responsive element	Light responsive
AUR62004409-RA	Gap-box	CAAATGAA(A/G)A	1312	1352	part of a light responsive element	Light responsive
AUR62031241-RA	Gap-box	CAAATGAA(A/G)A	491	531	part of a light responsive element	Light responsive
AUR62004042-RA	GATA-motif	GATAGGG	65	105	part of a light responsive element	Light responsive
AUR62004042-RA	GATA-motif	AAGATAAGATT	1679	1719	part of a light responsive element	Light responsive
AUR62004409-RA	GATA-motif	GATAGGA	1802	1842	part of a light responsive element	Light responsive
AUR62007557-RA	GATA-motif	AAGATAAGATT	1674	1714	part of a light responsive element	Light responsive
AUR62010746-RA	GATA-motif	AAGGATAAGG	1341	1381	part of a light responsive element	Light responsive
AUR62016097-RA	GATA-motif	AAGGATAAGG	336	376	part of a light responsive element	Light responsive
AUR62022615-RA	GATA-motif	AAGGATAAGG	904	944	part of a light responsive element	Light responsive
AUR62027462-RA	GATA-motif	GATAGGA	1621	1661	part of a light responsive element	Light responsive
AUR62031241-RA	GATA-motif	AAGATAAGATT	1703	1743	part of a light responsive element	Light responsive
AUR62035045-RA	GATA-motif	GATAGGG	1773	1813	part of a light responsive element	Light responsive
AUR62004042-RA	I-box	TGATAATGT	1164	1204	part of a light responsive element	Light responsive
AUR62004042-RA	I-box	TGATAATGT	1530	1570	part of a light responsive element	Light responsive
AUR62007557-RA	I-box	TGATAATGT	734	774	part of a light responsive element	Light responsive
AUR62031241-RA	I-box	AGATAAGG	716	756	part of a light responsive element	Light responsive
AUR62004409-RA	LAMP-element	CTTTATCA	1327	1367	part of a light responsive element	Light responsive
AUR62016097-RA	TCCC-motif	TCTCCCT	1399	1439	part of a light responsive element	Light responsive
AUR62004409-RA	TCT-motif	TCTTAC	489	529	part of a light responsive element	Light responsive
AUR62017355-RA	TCT-motif	TCTTAC	46	86	part of a light responsive element	Light responsive
AUR62017355-RA	TCT-motif	TCTTAC	579	619	part of a light responsive element	Light responsive
AUR62019750-RA	TCT-motif	TCTTAC	210	250	part of a light responsive element	Light responsive
AUR62019750-RA	TCT-motif	TCTTAC	767	807	part of a light responsive element	Light responsive
AUR62022615-RA	TCT-motif	TCTTAC	265	305	part of a light responsive element	Light responsive
AUR62022615-RA	TCT-motif	TCTTAC	295	335	part of a light responsive element	Light responsive
AUR62027462-RA	TCT-motif	TCTTAC	522	562	part of a light responsive element	Light responsive
AUR62027462-RA	TCT-motif	TCTTAC	1097	1137	part of a light responsive element	Light responsive
AUR62031241-RA	TCT-motif	TCTTAC	1847	1887	part of a light responsive element	Light responsive
AUR62010746-RA	AT1-motif	AATTATTTTTTATT	1793	1833	part of a light responsive module	Light responsive
AUR62010540-RA	AE-box	AGAAACTT	1693	1733	part of a module for light response	Light responsive
AUR62016097-RA	AE-box	AGAAACAA	606	646	part of a module for light response	Light responsive
AUR62017355-RA	AE-box	AGAAACAA	402	442	part of a module for light response	Light responsive
AUR62031241-RA	AE-box	AGAAACTT	1913	1953	part of a module for light response	Light responsive
AUR62035045-RA	AE-box	AGAAACAA	314	354	part of a module for light response	Light responsive
AUR62016097-RA	ACA-motif	AATCACAACCATA	1260	1300	part of gapA in (gapA-CMA1) involved with light responsiveness	Light responsive
AUR62017355-RA	TGA-element	AACGAC	384	424	auxin-responsive element	phytohormone response
AUR62019750-RA	TGA-element	AACGAC	578	618	auxin-responsive element	phytohormone response
AUR62027462-RA	TGA-element	AACGAC	1517	1557	auxin-responsive element	phytohormone response
AUR62027462-RA	TGA-element	AACGAC	1659	1699	auxin-responsive element	phytohormone response
AUR62031241-RA	TGA-element	AACGAC	256	296	auxin-responsive element	phytohormone response
AUR62035045-RA	TGA-element	AACGAC	1932	1972	auxin-responsive element	phytohormone response
AUR62016097-RA	TATC-box	TATCCCA	588	628	cis-acting element involved in gibberellin-responsiveness	phytohormone response
AUR62022615-RA	TATC-box	TATCCCA	914	954	cis-acting element involved in gibberellin-responsiveness	phytohormone response
AUR62027462-RA	TATC-box	TATCCCA	1624	1664	cis-acting element involved in gibberellin-responsiveness	phytohormone response
AUR62035045-RA	TATC-box	TATCCCA	296	336	cis-acting element involved in gibberellin-responsiveness	phytohormone response
AUR62004042-RA	TCA	TCATCTTCAT	1696	1736	cis-acting element involved in salicylic acid responsiveness	phytohormone response
AUR62007557-RA	TCA	TCATCTTCAT	1691	1731	cis-acting element involved in salicylic acid responsiveness	phytohormone response
AUR62010540-RA	TCA	TCATCTTCAT	2	42	cis-acting element involved in salicylic acid responsiveness	phytohormone response
AUR62010540-RA	TCA	TCATCTTCAT	1960	2000	cis-acting element involved in salicylic acid responsiveness	phytohormone response
AUR62017355-RA	TCA	TCATCTTCAT	322	362	cis-acting element involved in salicylic acid responsiveness	phytohormone response
AUR62017355-RA	TCA	TCATCTTCAT	455	495	cis-acting element involved in salicylic acid responsiveness	phytohormone response
AUR62017355-RA	TCA	TCATCTTCAT	1951	1991	cis-acting element involved in salicylic acid responsiveness	phytohormone response
AUR62017355-RA	TCA	TCATCTTCAT	1957	1997	cis-acting element involved in salicylic acid responsiveness	phytohormone response
AUR62017355-RA	TCA	TCATCTTCAT	1960	2000	cis-acting element involved in salicylic acid responsiveness	phytohormone response
AUR62027462-RA	TCA	TCATCTTCAT	498	538	cis-acting element involved in salicylic acid responsiveness	phytohormone response
AUR62031241-RA	TCA	TCATCTTCAT	275	315	cis-acting element involved in salicylic acid responsiveness	phytohormone response
AUR62031241-RA	TCA	TCATCTTCAT	494	534	cis-acting element involved in salicylic acid responsiveness	phytohormone response
AUR62031241-RA	TCA	TCATCTTCAT	1938	1978	cis-acting element involved in salicylic acid responsiveness	phytohormone response
AUR62035045-RA	TCA	TCATCTTCAT	1602	1642	cis-acting element involved in salicylic acid responsiveness	phytohormone response
AUR62004042-RA	TCA-element	CCATCTTTTT	424	464	cis-acting element involved in salicylic acid responsiveness	phytohormone response
AUR62010540-RA	TCA-element	CCATCTTTTT	418	458	cis-acting element involved in salicylic acid responsiveness	phytohormone response
AUR62010540-RA	TCA-element	CCATCTTTTT	586	626	cis-acting element involved in salicylic acid responsiveness	phytohormone response
AUR62010540-RA	TCA-element	CCATCTTTTT	1892	1932	cis-acting element involved in salicylic acid responsiveness	phytohormone response
AUR62010746-RA	TCA-element	CCATCTTTTT	1543	1583	cis-acting element involved in salicylic acid responsiveness	phytohormone response
AUR62017355-RA	TCA-element	CCATCTTTTT	1889	1929	cis-acting element involved in salicylic acid responsiveness	phytohormone response
AUR62019750-RA	TCA-element	CCATCTTTTT	809	849	cis-acting element involved in salicylic acid responsiveness	phytohormone response
AUR62022615-RA	TCA-element	TCAGAAGAGG	1167	1207	cis-acting element involved in salicylic acid responsiveness	phytohormone response
AUR62027462-RA	TCA-element	TCAGAAGAGG	67	107	cis-acting element involved in salicylic acid responsiveness	phytohormone response
AUR62027462-RA	TCA-element	CCATCTTTTT	200	240	cis-acting element involved in salicylic acid responsiveness	phytohormone response
AUR62027462-RA	TCA-element	TCAGAAGAGG	997	1037	cis-acting element involved in salicylic acid responsiveness	phytohormone response
AUR62027462-RA	TCA-element	CCATCTTTTT	1256	1296	cis-acting element involved in salicylic acid responsiveness	phytohormone response
AUR62027462-RA	TCA-element	TCAGAAGAGG	1481	1521	cis-acting element involved in salicylic acid responsiveness	phytohormone response
AUR62004042-RA	ABRE	ACGTG	113	153	cis-acting element involved in the abscisic acid responsiveness	phytohormone response
AUR62004042-RA	ABRE	ACGTG	375	415	cis-acting element involved in the abscisic acid responsiveness	phytohormone response
AUR62004042-RA	ABRE	ACGTG	687	727	cis-acting element involved in the abscisic acid responsiveness	phytohormone response
AUR62004409-RA	ABRE	CACGTG	19	59	cis-acting element involved in the abscisic acid responsiveness	phytohormone response
AUR62004409-RA	ABRE	ACGTG	20	60	cis-acting element involved in the abscisic acid responsiveness	phytohormone response
AUR62004409-RA	ABRE	ACGTG	56	96	cis-acting element involved in the abscisic acid responsiveness	phytohormone response
AUR62004409-RA	ABRE	CACGTG	1505	1545	cis-acting element involved in the abscisic acid responsiveness	phytohormone response
AUR62004409-RA	ABRE	ACGTG	1506	1546	cis-acting element involved in the abscisic acid responsiveness	phytohormone response
AUR62007557-RA	ABRE	ACGTG	508	548	cis-acting element involved in the abscisic acid responsiveness	phytohormone response
AUR62010540-RA	ABRE	ACGTG	136	176	cis-acting element involved in the abscisic acid responsiveness	phytohormone response
AUR62010540-RA	ABRE	ACGTG	712	752	cis-acting element involved in the abscisic acid responsiveness	phytohormone response
AUR62010746-RA	ABRE	ACGTG	559	599	cis-acting element involved in the abscisic acid responsiveness	phytohormone response
AUR62016097-RA	ABRE	ACGTG	529	569	cis-acting element involved in the abscisic acid responsiveness	phytohormone response
AUR62016097-RA	ABRE	ACGTG	1443	1483	cis-acting element involved in the abscisic acid responsiveness	phytohormone response
AUR62017355-RA	ABRE	CGTACGTGCA	1332	1372	cis-acting element involved in the abscisic acid responsiveness	phytohormone response
AUR62017355-RA	ABRE	ACGTG	1334	1374	cis-acting element involved in the abscisic acid responsiveness	phytohormone response
AUR62019750-RA	ABRE	CGTACGTGCA	41	81	cis-acting element involved in the abscisic acid responsiveness	phytohormone response
AUR62019750-RA	ABRE	ACGTG	44	84	cis-acting element involved in the abscisic acid responsiveness	phytohormone response
AUR62019750-RA	ABRE	GACACGTACGT	570	610	cis-acting element involved in the abscisic acid responsiveness	phytohormone response
AUR62022615-RA	ABRE	ACGTG	201	241	cis-acting element involved in the abscisic acid responsiveness	phytohormone response
AUR62022615-RA	ABRE	CACGTG	1485	1525	cis-acting element involved in the abscisic acid responsiveness	phytohormone response
AUR62022615-RA	ABRE	ACGTG	1486	1526	cis-acting element involved in the abscisic acid responsiveness	phytohormone response
AUR62027462-RA	ABRE	CGTACGTGCA	56	96	cis-acting element involved in the abscisic acid responsiveness	phytohormone response
AUR62027462-RA	ABRE	ACGTG	59	99	cis-acting element involved in the abscisic acid responsiveness	phytohormone response
AUR62027462-RA	ABRE	CGTACGTGCA	145	185	cis-acting element involved in the abscisic acid responsiveness	phytohormone response
AUR62027462-RA	ABRE	CGTACGTGCA	149	189	cis-acting element involved in the abscisic acid responsiveness	phytohormone response
AUR62027462-RA	ABRE	ACGTG	152	192	cis-acting element involved in the abscisic acid responsiveness	phytohormone response
AUR62031241-RA	ABRE	ACGTG	531	571	cis-acting element involved in the abscisic acid responsiveness	phytohormone response
AUR62004042-RA	ABRE3a	TACGTG	112	152	cis-acting element involved in the abscisic acid responsiveness	phytohormone response
AUR62004042-RA	ABRE3a	TACGTG	375	415	cis-acting element involved in the abscisic acid responsiveness	phytohormone response
AUR62004409-RA	ABRE3a	TACGTG	56	96	cis-acting element involved in the abscisic acid responsiveness	phytohormone response
AUR62016097-RA	ABRE3a	TACGTG	529	569	cis-acting element involved in the abscisic acid responsiveness	phytohormone response
AUR62016097-RA	ABRE3a	TACGTG	1443	1483	cis-acting element involved in the abscisic acid responsiveness	phytohormone response
AUR62017355-RA	ABRE3a	TACGTG	1334	1374	cis-acting element involved in the abscisic acid responsiveness	phytohormone response
AUR62019750-RA	ABRE3a	TACGTG	43	83	cis-acting element involved in the abscisic acid responsiveness	phytohormone response
AUR62031241-RA	ABRE3a	TACGTG	530	570	cis-acting element involved in the abscisic acid responsiveness	phytohormone response
AUR62004042-RA	ABRE4	CACGTA	112	152	cis-acting element involved in the abscisic acid responsiveness	phytohormone response
AUR62004042-RA	ABRE4	CACGTA	375	415	cis-acting element involved in the abscisic acid responsiveness	phytohormone response
AUR62004409-RA	ABRE4	CACGTA	56	96	cis-acting element involved in the abscisic acid responsiveness	phytohormone response
AUR62016097-RA	ABRE4	CACGTA	529	569	cis-acting element involved in the abscisic acid responsiveness	phytohormone response
AUR62016097-RA	ABRE4	CACGTA	1443	1483	cis-acting element involved in the abscisic acid responsiveness	phytohormone response
AUR62017355-RA	ABRE4	CACGTA	1334	1374	cis-acting element involved in the abscisic acid responsiveness	phytohormone response
AUR62019750-RA	ABRE4	CACGTA	43	83	cis-acting element involved in the abscisic acid responsiveness	phytohormone response
AUR62031241-RA	ABRE4	CACGTA	530	570	cis-acting element involved in the abscisic acid responsiveness	phytohormone response
AUR62019750-RA	CARE	CAACTCAC	251	291	cis-acting element involved in the abscisic acid responsiveness	phytohormone response
AUR62004409-RA	AuxRR-core	GGTCCAT	1595	1635	cis-acting regulatory element involved in auxin responsiveness	phytohormone response
AUR62016097-RA	AuxRR-core	GGTCCAT	253	293	cis-acting regulatory element involved in auxin responsiveness	phytohormone response
AUR62019750-RA	AuxRR-core	GGTCCAT	450	490	cis-acting regulatory element involved in auxin responsiveness	phytohormone response
AUR62022615-RA	AuxRR-core	GGTCCAT	1575	1615	cis-acting regulatory element involved in auxin responsiveness	phytohormone response
AUR62004042-RA	G-Box	CACGTT	687	727	cis-acting regulatory element involved in light responsiveness	phytohormone response
AUR62004042-RA	G-box	TACGTG	112	152	cis-acting regulatory element involved in light responsiveness	phytohormone response
AUR62004042-RA	G-box	TACGTG	375	415	cis-acting regulatory element involved in light responsiveness	phytohormone response
AUR62004409-RA	G-box	CACGTG	19	59	cis-acting regulatory element involved in light responsiveness	phytohormone response
AUR62004409-RA	G-box	TACGTG	56	96	cis-acting regulatory element involved in light responsiveness	phytohormone response
AUR62004409-RA	G-box	CACGTG	1505	1545	cis-acting regulatory element involved in light responsiveness	phytohormone response
AUR62004409-RA	G-Box	CACGTG	19	59	cis-acting regulatory element involved in light responsiveness	phytohormone response
AUR62004409-RA	G-Box	CACGTG	1505	1545	cis-acting regulatory element involved in light responsiveness	phytohormone response
AUR62007557-RA	G-box	CACGAC	1316	1356	cis-acting regulatory element involved in light responsiveness	phytohormone response
AUR62007557-RA	G-Box	CACGTT	508	548	cis-acting regulatory element involved in light responsiveness	phytohormone response
AUR62010540-RA	G-Box	CACGTT	135	175	cis-acting regulatory element involved in light responsiveness	phytohormone response
AUR62010540-RA	G-Box	CACGTT	712	752	cis-acting regulatory element involved in light responsiveness	phytohormone response
AUR62010746-RA	G-Box	CACGTT	558	598	cis-acting regulatory element involved in light responsiveness	phytohormone response
AUR62016097-RA	G-box	TACGTG	529	569	cis-acting regulatory element involved in light responsiveness	phytohormone response
AUR62016097-RA	G-box	TACGTG	1443	1483	cis-acting regulatory element involved in light responsiveness	phytohormone response
AUR62017355-RA	G-box	TACGTG	1334	1374	cis-acting regulatory element involved in light responsiveness	phytohormone response
AUR62019750-RA	G-box	TACGTG	43	83	cis-acting regulatory element involved in light responsiveness	phytohormone response
AUR62022615-RA	G-box	CACGTG	1485	1525	cis-acting regulatory element involved in light responsiveness	phytohormone response
AUR62022615-RA	G-Box	CACGTT	200	240	cis-acting regulatory element involved in light responsiveness	phytohormone response
AUR62022615-RA	G-Box	CACGTG	1485	1525	cis-acting regulatory element involved in light responsiveness	phytohormone response
AUR62027462-RA	G-box	CACGTC	58	98	cis-acting regulatory element involved in light responsiveness	phytohormone response
AUR62027462-RA	G-box	CACGTC	151	191	cis-acting regulatory element involved in light responsiveness	phytohormone response
AUR62031241-RA	G-box	CACGAC	240	280	cis-acting regulatory element involved in light responsiveness	phytohormone response
AUR62031241-RA	G-box	TACGTG	530	570	cis-acting regulatory element involved in light responsiveness	phytohormone response
AUR62016097-RA	CGTCA-motif	CGTCA	241	281	cis-acting regulatory element involved in the MeJA-responsiveness	phytohormone response
AUR62019750-RA	CGTCA-motif	CGTCA	748	788	cis-acting regulatory element involved in the MeJA-responsiveness	phytohormone response
AUR62019750-RA	CGTCA-motif	CGTCA	1340	1380	cis-acting regulatory element involved in the MeJA-responsiveness	phytohormone response
AUR62027462-RA	CGTCA-motif	CGTCA	761	801	cis-acting regulatory element involved in the MeJA-responsiveness	phytohormone response
AUR62016097-RA	TGACG-motif	TGACG	241	281	cis-acting regulatory element involved in the MeJA-responsiveness	phytohormone response
AUR62019750-RA	TGACG-motif	TGACG	748	788	cis-acting regulatory element involved in the MeJA-responsiveness	phytohormone response
AUR62019750-RA	TGACG-motif	TGACG	1340	1380	cis-acting regulatory element involved in the MeJA-responsiveness	phytohormone response
AUR62027462-RA	TGACG-motif	TGACG	761	801	cis-acting regulatory element involved in the MeJA-responsiveness	phytohormone response
AUR62004042-RA	W box	TTGACC	905	945	ethylene-responsive	phytohormone response
AUR62010746-RA	W box	TTGACC	13	53	ethylene-responsive	phytohormone response
AUR62016097-RA	W box	TTGACC	1143	1183	ethylene-responsive	phytohormone response
AUR62016097-RA	W box	TTGACC	1154	1194	ethylene-responsive	phytohormone response
AUR62019750-RA	W box	TTGACC	66	106	ethylene-responsive	phytohormone response
AUR62022615-RA	W box	TTGACC	625	665	ethylene-responsive	phytohormone response
AUR62027462-RA	W box	TTGACC	1105	1145	ethylene-responsive	phytohormone response
AUR62027462-RA	W box	TTGACC	1757	1797	ethylene-responsive	phytohormone response
AUR62031241-RA	W box	TTGACC	890	930	ethylene-responsive	phytohormone response
AUR62004409-RA	ERE	ATTTTAAA	611	651	ethylene-responsive Phytohormone response elements	phytohormone response
AUR62004409-RA	ERE	ATTTCATA	717	757	ethylene-responsive Phytohormone response elements	phytohormone response
AUR62010540-RA	ERE	ATTTCATA	1146	1186	ethylene-responsive Phytohormone response elements	phytohormone response
AUR62010540-RA	ERE	ATTTTAAA	1476	1516	ethylene-responsive Phytohormone response elements	phytohormone response
AUR62010540-RA	ERE	ATTTCATA	1804	1844	ethylene-responsive Phytohormone response elements	phytohormone response
AUR62010746-RA	ERE	ATTTTAAA	641	681	ethylene-responsive Phytohormone response elements	phytohormone response
AUR62010746-RA	ERE	ATTTTAAA	643	683	ethylene-responsive Phytohormone response elements	phytohormone response
AUR62010746-RA	ERE	ATTTCATA	701	741	ethylene-responsive Phytohormone response elements	phytohormone response
AUR62016097-RA	ERE	ATTTTAAA	1052	1092	ethylene-responsive Phytohormone response elements	phytohormone response
AUR62016097-RA	ERE	ATTTTAAA	1054	1094	ethylene-responsive Phytohormone response elements	phytohormone response
AUR62017355-RA	ERE	ATTTCATA	1184	1224	ethylene-responsive Phytohormone response elements	phytohormone response
AUR62017355-RA	ERE	ATTTCATA	1808	1848	ethylene-responsive Phytohormone response elements	phytohormone response
AUR62019750-RA	ERE	ATTTTAAA	592	632	ethylene-responsive Phytohormone response elements	phytohormone response
AUR62019750-RA	ERE	ATTTTAAA	940	980	ethylene-responsive Phytohormone response elements	phytohormone response
AUR62035045-RA	ERE	ATTTTAAA	1137	1177	ethylene-responsive Phytohormone response elements	phytohormone response
AUR62004042-RA	P-box	CCTTTTG	1719	1759	gibberellin-responsive element	phytohormone response
AUR62007557-RA	P-box	CCTTTTG	1714	1754	gibberellin-responsive element	phytohormone response
AUR62010540-RA	P-box	CCTTTTG	573	613	gibberellin-responsive element	phytohormone response
AUR62017355-RA	P-box	CCTTTTG	1453	1493	gibberellin-responsive element	phytohormone response
AUR62019750-RA	P-box	CCTTTTG	964	1004	gibberellin-responsive element	phytohormone response
AUR62019750-RA	TGA-box	TGACGTAA	745	785	part of an auxin-responsive element	phytohormone response
AUR62010746-RA	RY-element	CATGCATG	671	711	cis-acting regulatory element involved in seed-specific regulation	Tissue specific prefermential expressed
AUR62019750-RA	RY-element	CATGCATG	470	510	cis-acting regulatory element involved in seed-specific regulation	Tissue specific prefermential expressed
AUR62016097-RA	GCN4_motif	TGAGTCA	663	703	cis-regulatory element involved in endosperm expression	Tissue specific prefermential expressed
AUR62016097-RA	GCN4_motif	TGAGTCA	823	863	cis-regulatory element involved in endosperm expression	Tissue specific prefermential expressed
AUR62035045-RA	GCN4_motif	TGAGTCA	372	412	cis-regulatory element involved in endosperm expression	Tissue specific prefermential expressed
AUR62031241-RA	HD-Zip 1	CAAT(A/T)ATTG	634	674	element involved in differentiation of the palisade mesophyll cells	tissue specific prefermential expressed
AUR62031241-RA	HD-Zip 1	CAAT(A/T)ATTG	1736	1776	element involved in differentiation of the palisade mesophyll cells	tissue specific prefermential expressed

## Sheet: Table S5
Table S5 qRT-PCR Primer
Gene Name	Primer sequence
CqACS1a	F: AGCGTTCCTGGTTCCTACACCTTAT
	R: GATGTTGCCTTCTTGAGCTTTCTGG
CqACS1b	F: TGCTTAAAGAGTAATGCAGGACTT
	R: GCAATGGAACGAACAACCC
CqACS2a	F: CGACACCTATTGGAGGAGGC
	R: CAACTTCCACGGTCCCATCA
CqACS2b	F: GCTTGCCTGAGTTCCGTTCT
	R: ATGCGTCTTCTCCTTTATTTGC
CqACS7a	F: TTCATTATCGCCGACCCTGG
	R: GCTTCTGCTCTGCTGTATGC
CqACS9a	F: GCTTCTTCTCACCTTTGTGTCAA
	R: TGTGGACACGCTCGATCAAC
CqACS10a	F: AGGCATGAAAGTTCGTGGAGT
	R: GCTGATGAATTCTTCTCCGTCAT
CqACS12a	F: GTGCGTACTGGAGTGGAACT
	R: TTGCCCACAGGATTGGAAGG
CqTUB	F: TGAGAACGCAGATGAGTGTATG
	R: GAAACGAAGACAGCAAGTGACA
